# Supplementary material for: Budget impact analysis of a multifaceted nurse-led intervention to reduce indwelling urinary catheter use in New South Wales Hospitals
Source: BMC Health Serv Res. 2022 Aug 5;22:1000. doi: 10.1186/s12913-022-08313-7 (PMC9356439; doi:10.1186/s12913-022-08313-7)
Supplement: Supplementary file 1 — Additional file 1. Supporting Calculations referred to within the text. [file 12913_2022_8313_MOESM1_ESM.xlsx]

## Sheet: Title Page
Budget Impact Analysis of a Multifaceted Nurse-Led Intervention
to Reduce Indwelling Urinary Catheter Use in New South Wales Hospitals
								Additional File 1
Rod Ling1*, Michelle Giles2, Andrew Searles1
*Correspondence: rod.ling@hmri.org.au
1Hunter Medical Research Institute, New Lambton Heights, NSW, Australia
2 Hunter New England Local Health District, Nursing and Midwifery Centre, Newcastle, NSW, Australia

## Sheet: Hospital Summary
														Table AS.1: Public hospitals included in AIHW hospitals databases, 2018–19
Included in Study														https://www.aihw.gov.au/getmedia/0f041ca3-081d-4f90-913b-4ddde10a5eec/Hospital-resources-2018-19-Tables.xlsx.aspx
	Peer Group	Hospitals	(%)	Total Beds	(%)	Hosps>99 beds	% of Peer Group	Hosps<100 beds	% of Peer Group
	Childrens
	Drug and alcohol hospital
	Early parenting centres
	Mixed subacute and non-acute
	Other public acute specialised
	Outpatient hospital
	Principal referral	11	0.0611111	7310.5	0.389507	11	1	0	0
	Psychiatric
	Public acute group A	23	0.127778	5733.4	0.305478	19	0.826087	4	0.173913
	Public acute group B	17	0.0944444	2042.8	0.108841	10	0.588235	7	0.411765
	Public acute group C	40	0.222222	1735.6	0.0924736	0	0	40	1
	Public acute group D	60	0.333333	1376.5	0.0733406	0	0	60	1
	Very small	28	0.155556	446	0.0237631	0	0	28	1
	Womens	1	0.00555556	123.8	0.00659612	1	1	0	0
	Totals	180	1	18768.6	1	41	0.227778	139	0.772222
	% Total Hospitals	0.807175		0.884298		0.836735		0.798851
All Hospitals
	Peer Group	Hospitals	(%)	Total Beds	(%)	Hosps>99 beds	% of Peer Group	Hosps<100 beds	% of Peer Group
	Childrens	2	0.00896861	441.2	0.0207875	2	1	0	0
	Drug and alcohol hospital	1	0.0044843	13.5	0.000636063	0	0	1	1
	Early parenting centres	2	0.00896861	87	0.00409908	0	0	2	1
	Mixed subacute and non-acute	13	0.058296	491.7	0.0231668	0	0	13	1
	Other public acute specialised	1	0.0044843	26	0.00122501	0	0	1	1
	Outpatient hospital	6	0.0269058	13	0.000612505	0	0	6	1
	Principal referral	11	0.0493274	7310.5	0.34444	11	1	0	0
	Psychiatric	8	0.0358744	1118.1	0.0526802	5	0.625	3	0.375
	Public acute group A	23	0.103139	5733.4	0.270134	19	0.826087	4	0.173913
	Public acute group B	17	0.0762332	2042.8	0.0962482	10	0.588235	7	0.411765
	Public acute group C	40	0.179372	1735.6	0.0817742	0	0	40	1
	Public acute group D	60	0.269058	1376.5	0.0648549	0	0	60	1
	Rehabilitation and GEM	5	0.0224215	254.2	0.0119768	1	0.2	4	0.8
	Unknown	2	0.00896861	0	0	0	0	2	1
	Unpeered	3	0.0134529	11	0.000518274	0	0	3	1
	Very small	28	0.125561	446	0.0210136	0	0	28	1
	Womens	1	0.0044843	123.8	0.00583294	1	1	0	0
	Totals	223	1	21224.3	1	49	0.219731	174	0.780269

## Sheet: Intervention Rollout_NSW
LHD Hospitals	1. Type of Hospital	1a. Metro/Other	2. Beds (n) (Reported)	3. Beds (n) Rounded to Nearest 100 (0=less than 100) (For Lookups)	4. Yr 1 No. of Workshops (Multiple Hospitals participating in individual Workshops)	Hidden & Redundant: Cost Yr 1 Workshops ($)	Hidden and Redundant: Cost Yr 1 Promotion ($)	5. Total Time (Hrs) One Compliance Audit (hrs) (2 Minute per Catheterisation - Assumes all beds are occupied all the time)	6. Cost Initiation Audits Year 1 ($) (n=5)	7. Total Time (Hrs) One Point Prevalence Survey Time (hrs)	8. Cost Point Prevalence Surveys Year 1 (2 Surveys - Pre and Post) ($)	9. Cost Yr 1 Total (Audits, PPs)($)	10. Yr2 & After: Cost Annual Compliance Audit (n=1 per year)	11. Yr2 & After Cost: Annual Point Prevalence Survey (n=1 per year)	12*. Yr 2 and After: No. of Workshops for new staff	Redundant and Hidden Yr 2 & After: Cost Workshops ($)
Central Coast	Relevant Hospitals (n)=		2
Gosford	Public acute group A	Metro	525.9	500	4	1113.43	2500	2	443.447	8	1419.03	1862.48	88.6895	709.516	0.5	139.179
Wyong	Public acute group A	Metro	324.5	300	2	556.717	1500	2	443.447	5	886.895	1330.34	88.6895	443.447	0.5	139.179
Long Jetty	Mixed subacute and non-acute		22
Woy Woy	Mixed subacute and non-acute		50.4
Total	LHD Hospitals with <100 beds=		0		6	1670.15	4000	4	886.895	13	2305.93	3192.82	177.379	1152.96	1	278.359
Far West	Relevant Hospitals (n)=		4
Balranald (MPS)	Public acute group D	Other	24	0	0.333333	92.7862	275	1	221.724	2	354.758	576.482	44.3447	177.379	0.25	69.5896
Broken Hill	Public acute group B	Other	123.9	100	1	278.359	450	1	221.724	2	354.758	576.482	44.3447	177.379	0.25	69.5896
Ivanhoe	Outpatient hospital
Menindee Health Service	Outpatient hospital
Tibooburra	Outpatient hospital
Wentworth	Very small	Other	13	0	0.333333	92.7862	275	1	221.724	2	354.758	576.482	44.3447	177.379	0.25	69.5896
Wilcannia (MPS)	Very small	Other	8	0	0.333333	92.7862	275	1	221.724	2	354.758	576.482	44.3447	177.379	0.25	69.5896
Total	LHD Hospitals with <100 beds=		3		2	556.717	1275	4	886.895	8	1419.03	2305.93	177.379	709.516	1	278.359
Hunter New England	Relevant Hospitals (n)=		36
Tingha (MPS)	Outpatient hospital
John Hunter	Principal referral	Metro	860.5	900	8	2226.87	4700	3	665.171	15	2660.68	3325.86	133.034	1330.34	0.0277778	7.73218
Hunter New England Mater Mental Health S	Psychiatric
Morisset	Psychiatric
Calvary Mater Newcastle	Public acute group A	Metro	181.4	200	1	278.359	1000	1	221.724	4	709.516	931.239	44.3447	354.758	0.0277778	7.73218
Manning	Public acute group A	Other	193.5	200	1	278.359	1000	1	221.724	4	709.516	931.239	44.3447	354.758	0.0277778	7.73218
Tamworth	Public acute group A	Other	298.6	300	2	556.717	1500	2	443.447	5	886.895	1330.34	88.6895	443.447	0.0277778	7.73218
Armidale	Public acute group B	Other	96.7	100	1	278.359	450	1	221.724	2	354.758	576.482	44.3447	177.379	0.0277778	7.73218
Belmont	Public acute group B	Metro	118.9	100	1	278.359	450	1	221.724	2	354.758	576.482	44.3447	177.379	0.0277778	7.73218
Maitland	Public acute group B	Other	176.5	200	1	278.359	1000	1	221.724	4	709.516	931.239	44.3447	354.758	0.0277778	7.73218
Cessnock	Public acute group C	Other	48.3	0	0.04	11.1343	275	1	221.724	2	354.758	576.482	44.3447	177.379	0.0277778	7.73218
Glen Innes	Public acute group C	Other	38.9	0	0.04	11.1343	275	1	221.724	2	354.758	576.482	44.3447	177.379	0.0277778	7.73218
Gloucester	Public acute group C	Other	79	100	1	278.359	450	1	221.724	2	354.758	576.482	44.3447	177.379	0.0277778	7.73218
Gunnedah	Public acute group C	Other	40.1	0	0.04	11.1343	275	1	221.724	2	354.758	576.482	44.3447	177.379	0.0277778	7.73218
Inverell	Public acute group C	Other	46.6	0	0.04	11.1343	275	1	221.724	2	354.758	576.482	44.3447	177.379	0.0277778	7.73218
Kurri Kurri	Public acute group C	Other	64.1	100	1	278.359	450	1	221.724	2	354.758	576.482	44.3447	177.379	0.0277778	7.73218
Moree	Public acute group C	Other	39.5	0	0.04	11.1343	275	1	221.724	2	354.758	576.482	44.3447	177.379	0.0277778	7.73218
Muswellbrook	Public acute group C	Other	51.6	100	1	278.359	450	1	221.724	2	354.758	576.482	44.3447	177.379	0.0277778	7.73218
Narrabri	Public acute group C	Other	29.8	0	0.04	11.1343	275	1	221.724	2	354.758	576.482	44.3447	177.379	0.0277778	7.73218
Scott Memorial Scone	Public acute group C	Other	36.5	0	0.04	11.1343	275	1	221.724	2	354.758	576.482	44.3447	177.379	0.0277778	7.73218
Singleton	Public acute group C	Other	48.8	0	0.04	11.1343	275	1	221.724	2	354.758	576.482	44.3447	177.379	0.0277778	7.73218
Barraba (MPS)	Public acute group D	Other	22	0	0.04	11.1343	275	1	221.724	2	354.758	576.482	44.3447	177.379	0.0277778	7.73218
Bingara (MPS)	Public acute group D	Other	20.9	0	0.04	11.1343	275	1	221.724	2	354.758	576.482	44.3447	177.379	0.0277778	7.73218
Dungog	Public acute group D	Other	14.7	0	0.04	11.1343	275	1	221.724	2	354.758	576.482	44.3447	177.379	0.0277778	7.73218
Guyra (MPS)	Public acute group D	Other	21.7	0	0.04	11.1343	275	1	221.724	2	354.758	576.482	44.3447	177.379	0.0277778	7.73218
Manilla (MPS)	Public acute group D	Other	51.1	100	1	278.359	450	1	221.724	2	354.758	576.482	44.3447	177.379	0.0277778	7.73218
Murrurundi	Public acute group D	Other	17.8	0	0.04	11.1343	275	1	221.724	2	354.758	576.482	44.3447	177.379	0.0277778	7.73218
Prince Albert Tenterfield	Public acute group D	Other	18	0	0.04	11.1343	275	1	221.724	2	354.758	576.482	44.3447	177.379	0.0277778	7.73218
Quirindi	Public acute group D	Other	20	0	0.04	11.1343	275	1	221.724	2	354.758	576.482	44.3447	177.379	0.0277778	7.73218
Tomaree Community	Public acute group D	Other	14	0	0.04	11.1343	275	1	221.724	2	354.758	576.482	44.3447	177.379	0.0277778	7.73218
Walcha (MPS)	Public acute group D	Other	24	0	0.04	11.1343	275	1	221.724	2	354.758	576.482	44.3447	177.379	0.0277778	7.73218
Warialda (MPS)	Public acute group D	Other	24.8	0	0.04	11.1343	275	1	221.724	2	354.758	576.482	44.3447	177.379	0.0277778	7.73218
Wee Waa	Public acute group D	Other	15.4	0	0.04	11.1343	275	1	221.724	2	354.758	576.482	44.3447	177.379	0.0277778	7.73218
Wingham	Rehabilitation and GEM		32
Boggabri (MPS)	Very small	Other	19.6	0	0.04	11.1343	275	1	221.724	2	354.758	576.482	44.3447	177.379	0.0277778	7.73218
Bulahdelah - Myall Lakes	Very small	Other		0	0.04	11.1343	275	0	0	2	354.758	354.758	0	177.379	0.0277778	7.73218
Denman (MPS)	Very small	Other	17	0	0.04	11.1343	275	1	221.724	2	354.758	576.482	44.3447	177.379	0.0277778	7.73218
Merriwa (MPS)	Very small	Other	23	0	0.04	11.1343	275	1	221.724	2	354.758	576.482	44.3447	177.379	0.0277778	7.73218
Vegetable Creek (MPS)	Very small	Other	17	0	0.04	11.1343	275	1	221.724	2	354.758	576.482	44.3447	177.379	0.0277778	7.73218
Werris Creek (MPS)	Very small	Other	16	0	0.04	11.1343	275	1	221.724	2	354.758	576.482	44.3447	177.379	0.0277778	7.73218
Total	LHD Hospitals with <100 beds=		25		20	5567.17	18775	38	8425.5	94	16673.6	25099.1	1685.1	8336.81	1	278.359
Illawarra Shoalhaven	Relevant Hospitals (n)=		5
Coledale	Mixed subacute and non-acute		38
David Berry	Mixed subacute and non-acute		26
Kiama	Mixed subacute and non-acute		15
Port Kembla	Mixed subacute and non-acute		57.3
Wollongong	Principal referral	Metro	490.5	500	4	1113.43	2500	2	443.447	8	1419.03	1862.48	88.6895	709.516	0.2	55.6717
Shoalhaven Memorial	Public acute group A	Metro	188.4	200	1	278.359	1000	1	221.724	4	709.516	931.239	44.3447	354.758	0.2	55.6717
Shellharbour	Public acute group B	Metro	176.4	200	1	278.359	1000	1	221.724	4	709.516	931.239	44.3447	354.758	0.2	55.6717
Bulli	Public acute group C	Metro	53.2	100	1	278.359	450	1	221.724	2	354.758	576.482	44.3447	177.379	0.2	55.6717
Milton and Ulladulla	Public acute group C	Metro	27.9	0	1	278.359	275	1	221.724	2	354.758	576.482	44.3447	177.379	0.2	55.6717
Illawarra Mental Health Services	Unpeered
Total	LHD Hospitals with <100 beds=		1		8	2226.87	5225	6	1330.34	20	3547.58	4877.92	266.068	1773.79	1	278.359
Justice Health & Forensic Mental Health	Relevant Hospitals (n)=		0
Justice Health	Psychiatric		345.9
Total	LHD Hospitals with <100 beds=		0		0	0	0	0	0	0	0	0	0	0	0	0
Mid North Coast	Relevant Hospitals (n)=		7
Coffs Harbour	Public acute group A	Other	271.6	300	2	556.717	1500	1	221.724	5	886.895	1108.62	44.3447	443.447	0.142857	39.7655
Port Macquarie	Public acute group A	Other	204.3	200	1	278.359	1000	1	221.724	4	709.516	931.239	44.3447	354.758	0.142857	39.7655
Macleay Valley - Kempsey	Public acute group B	Other	74	100	1	278.359	450	1	221.724	2	354.758	576.482	44.3447	177.379	0.142857	39.7655
Bellinger River	Public acute group C	Other	41.8	0	0.25	69.5896	275	1	221.724	2	354.758	576.482	44.3447	177.379	0.142857	39.7655
Macksville	Public acute group C	Other	40.6	0	0.25	69.5896	275	1	221.724	2	354.758	576.482	44.3447	177.379	0.142857	39.7655
Wauchope	Public acute group C	Other	25	0	0.25	69.5896	275	1	221.724	2	354.758	576.482	44.3447	177.379	0.142857	39.7655
Dorrigo (MPS)	Public acute group D	Other	27	0	0.25	69.5896	275	1	221.724	2	354.758	576.482	44.3447	177.379	0.142857	39.7655
Total	LHD Hospitals with <100 beds=		4		5	1391.79	4050	7	1552.07	19	3370.2	4922.27	310.413	1685.1	1	278.359
Murrumbidgee	Relevant Hospitals (n)=		31
Mercy Care Centre Albury	Mixed subacute and non-acute		29.9
Mercy Care Centre Young	Mixed subacute and non-acute		26
Griffith	Public acute group A	Other	91.7	100	1	278.359	450	1	221.724	2	354.758	576.482	44.3447	177.379	0.0322581	8.97931
Wagga Wagga	Public acute group A	Other	299.5	300	2	556.717	1500	2	443.447	5	886.895	1330.34	88.6895	443.447	0.0322581	8.97931
Cootamundra	Public acute group C	Other	22	0	0.0357143	9.94138	275	1	221.724	2	354.758	576.482	44.3447	177.379	0.0322581	8.97931
Corowa (MPS)	Public acute group C	Other	49.5	0	0.0357143	9.94138	275	1	221.724	2	354.758	576.482	44.3447	177.379	0.0322581	8.97931
Deniliquin	Public acute group C	Other	37.1	0	0.0357143	9.94138	275	1	221.724	2	354.758	576.482	44.3447	177.379	0.0322581	8.97931
Leeton	Public acute group C	Other	63	100	1	278.359	450	1	221.724	2	354.758	576.482	44.3447	177.379	0.0322581	8.97931
Narrandera	Public acute group C	Other	20.4	0	0.0357143	9.94138	275	1	221.724	2	354.758	576.482	44.3447	177.379	0.0322581	8.97931
Temora	Public acute group C	Other	25.7	0	0.0357143	9.94138	275	1	221.724	2	354.758	576.482	44.3447	177.379	0.0322581	8.97931
Tumut	Public acute group C	Other	26.3	0	0.0357143	9.94138	275	1	221.724	2	354.758	576.482	44.3447	177.379	0.0322581	8.97931
Young	Public acute group C	Other	27.4	0	0.0357143	9.94138	275	1	221.724	2	354.758	576.482	44.3447	177.379	0.0322581	8.97931
Barham Koondrook	Public acute group D	Other	6	0	0.0357143	9.94138	275	1	221.724	2	354.758	576.482	44.3447	177.379	0.0322581	8.97931
Berrigan (MPS)	Public acute group D	Other	14	0	0.0357143	9.94138	275	1	221.724	2	354.758	576.482	44.3447	177.379	0.0322581	8.97931
Boorowa (MPS)	Public acute group D	Other	18	0	0.0357143	9.94138	275	1	221.724	2	354.758	576.482	44.3447	177.379	0.0322581	8.97931
Coolamon (MPS)	Public acute group D	Other	14	0	0.0357143	9.94138	275	1	221.724	2	354.758	576.482	44.3447	177.379	0.0322581	8.97931
Culcairn (MPS)	Public acute group D	Other	26	0	0.0357143	9.94138	275	1	221.724	2	354.758	576.482	44.3447	177.379	0.0322581	8.97931
Finley	Public acute group D	Other	13.2	0	0.0357143	9.94138	275	1	221.724	2	354.758	576.482	44.3447	177.379	0.0322581	8.97931
Gundagai (MPS)	Public acute group D	Other	30	0	0.0357143	9.94138	275	1	221.724	2	354.758	576.482	44.3447	177.379	0.0322581	8.97931
Hay	Public acute group D	Other	28	0	0.0357143	9.94138	275	1	221.724	2	354.758	576.482	44.3447	177.379	0.0322581	8.97931
Hillston (MPS)	Public acute group D	Other	5	0	0.0357143	9.94138	275	1	221.724	2	354.758	576.482	44.3447	177.379	0.0322581	8.97931
Holbrook (MPS)	Public acute group D	Other	27.6	0	0.0357143	9.94138	275	1	221.724	2	354.758	576.482	44.3447	177.379	0.0322581	8.97931
Jerilderie (MPS)	Public acute group D	Other	15	0	0.0357143	9.94138	275	1	221.724	2	354.758	576.482	44.3447	177.379	0.0322581	8.97931
Junee (MPS)	Public acute group D	Other	37.9	0	0.0357143	9.94138	275	1	221.724	2	354.758	576.482	44.3447	177.379	0.0322581	8.97931
Lake Cargelligo (MPS)	Public acute group D	Other	22	0	0.0357143	9.94138	275	1	221.724	2	354.758	576.482	44.3447	177.379	0.0322581	8.97931
Lockhart (MPS)	Public acute group D	Other	5	0	0.0357143	9.94138	275	1	221.724	2	354.758	576.482	44.3447	177.379	0.0322581	8.97931
Murrumburrah - Harden (MPS)	Public acute group D	Other	33	0	0.0357143	9.94138	275	1	221.724	2	354.758	576.482	44.3447	177.379	0.0322581	8.97931
Tocumwal	Public acute group D	Other	6	0	0.0357143	9.94138	275	1	221.724	2	354.758	576.482	44.3447	177.379	0.0322581	8.97931
Tumbarumba (MPS)	Public acute group D	Other	35.4	0	0.0357143	9.94138	275	1	221.724	2	354.758	576.482	44.3447	177.379	0.0322581	8.97931
Wyalong	Public acute group D	Other	22	0	0.0357143	9.94138	275	1	221.724	2	354.758	576.482	44.3447	177.379	0.0322581	8.97931
Batlow/Adelong (MPS)	Very small	Other	24	0	0.0357143	9.94138	275	1	221.724	2	354.758	576.482	44.3447	177.379	0.0322581	8.97931
Henty (MPS)	Very small	Other	15	0	0.0357143	9.94138	275	1	221.724	2	354.758	576.482	44.3447	177.379	0.0322581	8.97931
Urana (MPS)	Very small	Other	22	0	0.0357143	9.94138	275	1	221.724	2	354.758	576.482	44.3447	177.379	0.0322581	8.97931
Total	LHD Hospitals with <100 beds=		28		5	1391.79	10100	32	7095.16	65	11529.6	18624.8	1419.03	5764.82	1	278.359
Nepean Blue Mountains	Relevant Hospitals (n)=		6
Nepean	Principal referral	Metro	595.5	600	5	1391.79	3050	3	665.171	10	1773.79	2438.96	133.034	886.895	0.166667	46.3931
Hawkesbury	Public acute group B	Metro	96.5	100	1	278.359	450	1	221.724	2	354.758	576.482	44.3447	177.379	0.166667	46.3931
Blue Mountains	Public acute group C	Metro	92.3	100	1	278.359	450	1	221.724	2	354.758	576.482	44.3447	177.379	0.166667	46.3931
Lithgow	Public acute group C	Metro	77.7	100	1	278.359	450	1	221.724	2	354.758	576.482	44.3447	177.379	0.166667	46.3931
Springwood	Public acute group C	Metro	30.6	0	0.5	139.179	275	1	221.724	2	354.758	576.482	44.3447	177.379	0.166667	46.3931
Wentworth Psychiatric Services	Unpeered		11
Portland	Very small	Other	26	0	0.5	139.179	275	1	221.724	2	354.758	576.482	44.3447	177.379	0.166667	46.3931
Total	LHD Hospitals with <100 beds=		2		9	2505.23	4950	8	1773.79	20	3547.58	5321.37	354.758	1773.79	1	278.359
Northern NSW	Relevant Hospitals (n)=		13
Riverlands Drug and Alcohol Centre	Drug and alcohol hospital		13.5
Lismore	Public acute group A	Other	269.2	300	2	556.717	1500	1	221.724	5	886.895	1108.62	44.3447	443.447	0.0769231	21.4122
The Tweed Hospital	Public acute group A	Other	256.8	300	2	556.717	1500	1	221.724	5	886.895	1108.62	44.3447	443.447	0.0769231	21.4122
Grafton	Public acute group B	Other	93.8	100	1	278.359	450	1	221.724	2	354.758	576.482	44.3447	177.379	0.0769231	21.4122
Ballina	Public acute group C	Other	69.8	100	1	278.359	450	1	221.724	2	354.758	576.482	44.3447	177.379	0.0769231	21.4122
Byron Central Hospital	Public acute group C	Other	44.8	0	0.125	34.7948	275	1	221.724	2	354.758	576.482	44.3447	177.379	0.0769231	21.4122
Casino	Public acute group C	Other	34	0	0.125	34.7948	275	1	221.724	2	354.758	576.482	44.3447	177.379	0.0769231	21.4122
Maclean	Public acute group C	Other	42.7	0	0.125	34.7948	275	1	221.724	2	354.758	576.482	44.3447	177.379	0.0769231	21.4122
Murwillumbah	Public acute group C	Other	61.3	100	1	278.359	450	1	221.724	2	354.758	576.482	44.3447	177.379	0.0769231	21.4122
Bonalbo	Public acute group D	Other	0	0	0.125	34.7948	275	0	0	2	354.758	354.758	0	177.379	0.0769231	21.4122
Kyogle (MPS)	Public acute group D	Other	40	0	0.125	34.7948	275	1	221.724	2	354.758	576.482	44.3447	177.379	0.0769231	21.4122
Campbell Coraki	Very small	Other		0	0.125	34.7948	275	0	0	2	354.758	354.758	0	177.379	0.0769231	21.4122
Nimbin (MPS)	Very small	Other	13.3	0	0.125	34.7948	275	1	221.724	2	354.758	576.482	44.3447	177.379	0.0769231	21.4122
Urbenville (MPS)	Very small	Other	22	0	0.125	34.7948	275	1	221.724	2	354.758	576.482	44.3447	177.379	0.0769231	21.4122
Total	LHD Hospitals with <100 beds=		8		8	2226.87	6550	11	2438.96	32	5676.13	8115.09	487.792	2838.06	1	278.359
Northern Sydney	Relevant Hospitals (n)=		6
Greenwich	Mixed subacute and non-acute		38.3
Neringah	Mixed subacute and non-acute		15
Royal North Shore	Principal referral	Metro	736.5	700	6	1670.15	3600	3	665.171	12	2128.55	2793.72	133.034	1064.27	0.166667	46.3931
Coral Tree Family Centre	Psychiatric		10
Macquarie	Psychiatric		194.8
Hornsby and Ku-Ring-Gai	Public acute group A	Metro	261.3	300	2	556.717	1500	1	221.724	5	886.895	1108.62	44.3447	443.447	0.166667	46.3931
Manly	Public acute group A	Metro	47.4	0	0.5	139.179	275	1	221.724	2	354.758	576.482	44.3447	177.379	0.166667	46.3931
Mona Vale	Public acute group A	Metro	88.8	100	1	278.359	450	1	221.724	2	354.758	576.482	44.3447	177.379	0.166667	46.3931
Northern Beaches	Public acute group A	Metro		0	0.5	139.179	275	0	0	2	354.758	354.758	0	177.379	0.166667	46.3931
Ryde	Public acute group B	Metro	147.8	100	1	278.359	450	1	221.724	2	354.758	576.482	44.3447	177.379	0.166667	46.3931
Royal Rehabilitation	Rehabilitation and GEM		47
NSCCAHS Acute and Post-acute Centre (APA	Unknown
Total	LHD Hospitals with <100 beds=		2		11	3061.94	6550	7	1552.07	25	4434.47	5986.54	310.413	2217.24	1	278.359
South Eastern Sydney	Relevant Hospitals (n)=		6					1
Prince of Wales	Principal referral	Metro	502.9	500	4	1113.43	2500	2	443.447	8	1419.03	1862.48	88.6895	709.516	0.166667	46.3931
St George	Principal referral	Metro	657.2	700	6	1670.15	3600	3	665.171	12	2128.55	2793.72	133.034	1064.27	0.166667	46.3931
Sutherland	Public acute group A	Metro	344.9	300	2	556.717	1500	2	443.447	5	886.895	1330.34	88.6895	443.447	0.166667	46.3931
Sydney/ Sydney Eye	Public acute group B	Metro	58.8	100	1	278.359	450	1	221.724	2	354.758	576.482	44.3447	177.379	0.166667	46.3931
Calvary	Rehabilitation and GEM		111.3
Waverley War Memorial	Rehabilitation and GEM		35
Gower Wilson (MPS)	Very small	Metro	0	0	1	278.359	275	0	0	2	354.758	354.758	0	177.379	0.166667	46.3931
Royal For Women	Womens	Metro	123.8	100	1	278.359	450	1	221.724	2	354.758	576.482	44.3447	177.379	0.166667	46.3931
Total	LHD Hospitals with <100 beds=		1		15	4175.38	8775	9	1995.51	31	5498.75	7494.26	399.103	2749.37	1	278.359
South Western Sydney	Relevant Hospitals (n)=		6
Karitane Mothercraft Society	Early parenting centres		18.4
Braeside	Mixed subacute and non-acute		71.7
Liverpool	Principal referral	Metro	821.7	800	7	1948.51	4150	3	665.171	13	2305.93	2971.1	133.034	1152.96	0.166667	46.3931
Bankstown/ Lidcombe	Public acute group A	Metro	390	400	3	835.076	2050	2	443.447	7	1241.65	1685.1	88.6895	620.826	0.166667	46.3931
Campbelltown	Public acute group A	Metro	445.8	400	3	835.076	2050	2	443.447	7	1241.65	1685.1	88.6895	620.826	0.166667	46.3931
Bowral	Public acute group B	Metro	70.7	100	1	278.359	450	1	221.724	2	354.758	576.482	44.3447	177.379	0.166667	46.3931
Fairfield	Public acute group B	Metro	200.1	200	1	278.359	1000	1	221.724	4	709.516	931.239	44.3447	354.758	0.166667	46.3931
Camden	Public acute group D	Metro	56	100	1	278.359	450	1	221.724	2	354.758	576.482	44.3447	177.379	0.166667	46.3931
Total	LHD Hospitals with <100 beds=		0		16	4453.74	10150	10	2217.24	35	6208.26	8425.5	443.447	3104.13	1	278.359
Southern NSW	Relevant Hospitals (n)=		12
Bourke Street Health Service	Mixed subacute and non-acute		43.1
Kenmore	Psychiatric		43.8
Bega	Public acute group B	Other	90.5	100	1	278.359	450	1	221.724	2	354.758	576.482	44.3447	177.379	0.0833333	23.1965
Goulburn	Public acute group B	Other	121.7	100	1	278.359	450	1	221.724	2	354.758	576.482	44.3447	177.379	0.0833333	23.1965
Batemans Bay	Public acute group C	Other	34.9	0	0.111111	30.9287	275	1	221.724	2	354.758	576.482	44.3447	177.379	0.0833333	23.1965
Cooma HS	Public acute group C	Other	33	0	0.111111	30.9287	275	1	221.724	2	354.758	576.482	44.3447	177.379	0.0833333	23.1965
Moruya	Public acute group C	Other	56.1	100	1	278.359	450	1	221.724	2	354.758	576.482	44.3447	177.379	0.0833333	23.1965
Queanbeyan	Public acute group C	Other	45.7	0	0.111111	30.9287	275	1	221.724	2	354.758	576.482	44.3447	177.379	0.0833333	23.1965
Bombala (MPS)	Public acute group D	Other	18	0	0.111111	30.9287	275	1	221.724	2	354.758	576.482	44.3447	177.379	0.0833333	23.1965
Braidwood (MPS)	Public acute group D	Other	29.1	0	0.111111	30.9287	275	1	221.724	2	354.758	576.482	44.3447	177.379	0.0833333	23.1965
Crookwell	Public acute group D	Other	18	0	0.111111	30.9287	275	1	221.724	2	354.758	576.482	44.3447	177.379	0.0833333	23.1965
Pambula	Public acute group D	Other	21.1	0	0.111111	30.9287	275	1	221.724	2	354.758	576.482	44.3447	177.379	0.0833333	23.1965
Yass	Public acute group D	Other	10	0	0.111111	30.9287	275	1	221.724	2	354.758	576.482	44.3447	177.379	0.0833333	23.1965
Delegate (MPS)	Very small	Other	13	0	0.111111	30.9287	275	1	221.724	2	354.758	576.482	44.3447	177.379	0.0833333	23.1965
Total	LHD Hospitals with <100 beds=		9		4	1113.43	3825	12	2660.68	24	4257.09	6917.78	532.137	2128.55	1	278.359
St Vincent's Health Network	Relevant Hospitals (n)=		1
St Joseph's Auburn	Mixed subacute and non-acute		59
St Vincent's Darlinghurst	Principal referral	Metro	427.1	400	3	835.076	2050	2	443.447	7	1241.65	1685.1	88.6895	620.826	1	278.359
Total	LHD Hospitals with <100 beds=		0		3	835.076	2050	2	443.447	7	1241.65	1685.1	88.6895	620.826	1	278.359
Sydney	Relevant Hospitals (n)=		4
Tresillian Care Centres	Early parenting centres		68.6
RPAH Institute of Rheumatology & Orthopa	Other public acute specialised		26
Concord	Principal referral	Metro	664.9	700	6	1670.15	3600	3	665.171	12	2128.55	2793.72	133.034	1064.27	0.25	69.5896
Royal Prince Alfred	Principal referral	Metro	766.8	800	7	1948.51	4150	3	665.171	13	2305.93	2971.1	133.034	1152.96	0.25	69.5896
Thomas Walker	Psychiatric		15.2
Canterbury	Public acute group B	Metro	175	200	1	278.359	1000	1	221.724	4	709.516	931.239	44.3447	354.758	0.25	69.5896
Balmain	Public acute group D	Metro	81.2	100	1	278.359	450	1	221.724	2	354.758	576.482	44.3447	177.379	0.25	69.5896
Sydney Dental	Unpeered
Total	LHD Hospitals with <100 beds=		0		15	4175.38	9200	8	1773.79	31	5498.75	7272.54	354.758	2749.37	1	278.359
Western NSW	Relevant Hospitals (n)=		37
Goodooga	Outpatient hospital
Gulgong (MPS)	Outpatient hospital		4
Bathurst	Public acute group A	Other	111.5	100	1	278.359	450	1	221.724	2	354.758	576.482	44.3447	177.379	0.027027	7.5232
Dubbo	Public acute group A	Other	168.9	200	1	278.359	1000	1	221.724	4	709.516	931.239	44.3447	354.758	0.027027	7.5232
Orange Health Service	Public acute group A	Other	321.1	300	2	556.717	1500	2	443.447	5	886.895	1330.34	88.6895	443.447	0.027027	7.5232
Cowra	Public acute group C	Other	39.1	0	0.0294118	8.18702	275	1	221.724	2	354.758	576.482	44.3447	177.379	0.027027	7.5232
Forbes	Public acute group C	Other	30.5	0	0.0294118	8.18702	275	1	221.724	2	354.758	576.482	44.3447	177.379	0.027027	7.5232
Mudgee	Public acute group C	Other	29.7	0	0.0294118	8.18702	275	1	221.724	2	354.758	576.482	44.3447	177.379	0.027027	7.5232
Parkes	Public acute group C	Other	30.3	0	0.0294118	8.18702	275	1	221.724	2	354.758	576.482	44.3447	177.379	0.027027	7.5232
Baradine (MPS)	Public acute group D	Other	18	0	0.0294118	8.18702	275	1	221.724	2	354.758	576.482	44.3447	177.379	0.027027	7.5232
Bourke (MPS)	Public acute group D	Other	32.1	0	0.0294118	8.18702	275	1	221.724	2	354.758	576.482	44.3447	177.379	0.027027	7.5232
Brewarrina (MPS)	Public acute group D	Other	20	0	0.0294118	8.18702	275	1	221.724	2	354.758	576.482	44.3447	177.379	0.027027	7.5232
Canowindra	Public acute group D	Other	10.1	0	0.0294118	8.18702	275	1	221.724	2	354.758	576.482	44.3447	177.379	0.027027	7.5232
Cobar	Public acute group D	Other	10.1	0	0.0294118	8.18702	275	1	221.724	2	354.758	576.482	44.3447	177.379	0.027027	7.5232
Condobolin	Public acute group D	Other	21.9	0	0.0294118	8.18702	275	1	221.724	2	354.758	576.482	44.3447	177.379	0.027027	7.5232
Coolah (MPS)	Public acute group D	Other	26.6	0	0.0294118	8.18702	275	1	221.724	2	354.758	576.482	44.3447	177.379	0.027027	7.5232
Coonabarabran	Public acute group D	Other	16.3	0	0.0294118	8.18702	275	1	221.724	2	354.758	576.482	44.3447	177.379	0.027027	7.5232
Coonamble (MPS)	Public acute group D	Other	22.4	0	0.0294118	8.18702	275	1	221.724	2	354.758	576.482	44.3447	177.379	0.027027	7.5232
Gilgandra (MPS)	Public acute group D	Other	31	0	0.0294118	8.18702	275	1	221.724	2	354.758	576.482	44.3447	177.379	0.027027	7.5232
Lightning Ridge (MPS)	Public acute group D	Other	24	0	0.0294118	8.18702	275	1	221.724	2	354.758	576.482	44.3447	177.379	0.027027	7.5232
Molong	Public acute group D	Other	10	0	0.0294118	8.18702	275	1	221.724	2	354.758	576.482	44.3447	177.379	0.027027	7.5232
Narromine	Public acute group D	Other	23.2	0	0.0294118	8.18702	275	1	221.724	2	354.758	576.482	44.3447	177.379	0.027027	7.5232
Nyngan (MPS)	Public acute group D	Other	44.4	0	0.0294118	8.18702	275	1	221.724	2	354.758	576.482	44.3447	177.379	0.027027	7.5232
Oberon (MPS)	Public acute group D	Other	17.9	0	0.0294118	8.18702	275	1	221.724	2	354.758	576.482	44.3447	177.379	0.027027	7.5232
Rylstone (MPS)	Public acute group D	Other	27.4	0	0.0294118	8.18702	275	1	221.724	2	354.758	576.482	44.3447	177.379	0.027027	7.5232
Walgett (MPS)	Public acute group D	Other	19.7	0	0.0294118	8.18702	275	1	221.724	2	354.758	576.482	44.3447	177.379	0.027027	7.5232
Warren (MPS)	Public acute group D	Other	41.6	0	0.0294118	8.18702	275	1	221.724	2	354.758	576.482	44.3447	177.379	0.027027	7.5232
Wellington	Public acute group D	Other	12.9	0	0.0294118	8.18702	275	1	221.724	2	354.758	576.482	44.3447	177.379	0.027027	7.5232
Lourdes Dubbo	Rehabilitation and GEM		28.9
Blayney (MPS)	Very small	Other	26.1	0	0.0294118	8.18702	275	1	221.724	2	354.758	576.482	44.3447	177.379	0.027027	7.5232
Collarenebri (MPS)	Very small	Other	13	0	0.0294118	8.18702	275	1	221.724	2	354.758	576.482	44.3447	177.379	0.027027	7.5232
Dunedoo (MPS)	Very small	Other	30	0	0.0294118	8.18702	275	1	221.724	2	354.758	576.482	44.3447	177.379	0.027027	7.5232
Eugowra (MPS)	Very small	Other	14	0	0.0294118	8.18702	275	1	221.724	2	354.758	576.482	44.3447	177.379	0.027027	7.5232
Grenfell (MPS)	Very small	Other	41	0	0.0294118	8.18702	275	1	221.724	2	354.758	576.482	44.3447	177.379	0.027027	7.5232
Gulargambone (MPS)	Very small	Other	12.2	0	0.0294118	8.18702	275	1	221.724	2	354.758	576.482	44.3447	177.379	0.027027	7.5232
Peak Hill	Very small	Other	4	0	0.0294118	8.18702	275	1	221.724	2	354.758	576.482	44.3447	177.379	0.027027	7.5232
Tottenham (MPS)	Very small	Other	9.8	0	0.0294118	8.18702	275	1	221.724	2	354.758	576.482	44.3447	177.379	0.027027	7.5232
Trangie (MPS)	Very small	Other	20	0	0.0294118	8.18702	275	1	221.724	2	354.758	576.482	44.3447	177.379	0.027027	7.5232
Trundle (MPS)	Very small	Other	11	0	0.0294118	8.18702	275	1	221.724	2	354.758	576.482	44.3447	177.379	0.027027	7.5232
Tullamore (MPS)	Very small	Other	15.9	0	0.0294118	8.18702	275	1	221.724	2	354.758	576.482	44.3447	177.379	0.027027	7.5232
Total	LHD Hospitals with <100 beds=		34		5	1391.79	12300	38	8425.5	79	14012.9	22438.4	1685.1	7006.47	1	278.359
Sydney Children's Hospitals Network	Relevant Hospitals (n)=		0
Children's Hospital Westmead	Childrens		292.9
Sydney Children's	Childrens		148.3
Total				0	0	0	0	0	0	0	0	0	0	0
Western Sydney	Relevant Hospitals (n)=		4
Westmead	Principal referral	Metro	786.9	800	7	1948.51	4150	3	665.171	13	2305.93	2971.1	133.034	1152.96	0.25	69.5896
Cumberland	Psychiatric		271.6
Blacktown	Public acute group A	Metro	448.3	400	3	835.076	2050	2	443.447	7	1241.65	1685.1	88.6895	620.826	0.25	69.5896
Auburn	Public acute group B	Metro	112	100	1	278.359	450	1	221.724	2	354.758	576.482	44.3447	177.379	0.25	69.5896
Mount Druitt	Public acute group B	Metro	109.5	100	1	278.359	450	1	221.724	2	354.758	576.482	44.3447	177.379	0.25	69.5896
Total	LHD Hospitals with <100 beds=		0		12	3340.3	7100	7	1552.07	24	4257.09	5809.16	310.413	2128.55	1	278.359
Grand Total					144	40083.6	114875	203	45009.9	527	93478.7	138489	9001.98	46739.4	16	4453.74
	Total Hospitals		180
Hospital Beds
Data tables: Hospital resources 2016–17: Australian hospital statistics
DOWNLOADDATA TABLES: HOSPITAL RESOURCES 2016–17: AUSTRALIAN HOSPITAL STATISTICS. FORMAT: XLSX 307KBXLSX 307Kb
https://www.aihw.gov.au/getmedia/a5c95801-198c-40d1-879b-46d7cba44597/aihw-hse-205-ahs-hospital-resources-2016-17-tables.xlsx.aspx
		Total	18768.5
		Metro	12365.6	0.658849
		Other	6402.9	0.341151
		Total	18768.5	1
		Counts						9 out of 16 Networks with Metro hospitals
			Hospitals	Beds	Yr 1 Workshops			Yr2 - 3 Annual Workshops
		Metro	42	12365.6	104.5			9
		Other	138	6402.9	39.5			7
		Total	180	18768.5	144			16
		Percentages
			Hospitals	Beds	Yr 1 Workshops			Yr2 - 3 Workshops
		Metro	0.233333	0.658849	0.725694	#DIV/0!	#DIV/0!	0.5625
		Other	0.766667	0.341151	0.274306	#DIV/0!	#DIV/0!	0.4375
		Total	1	1	1	#DIV/0!	#DIV/0!	1
Hospital Beds Source:
Data tables: Hospital resources 2016–17: Australian hospital statistics
DOWNLOADDATA TABLES: HOSPITAL RESOURCES 2016–17: AUSTRALIAN HOSPITAL STATISTICS. FORMAT: XLSX 307KBXLSX 307Kb
https://www.aihw.gov.au/getmedia/a5c95801-198c-40d1-879b-46d7cba44597/aihw-hse-205-ahs-hospital-resources-2016-17-tables.xlsx.aspx

## Sheet: NSW Overnight_Stays_Forecast
																		Forecasts - Based on a Linear Regression
	2001-02	2002-03	2003-04	2004-05	2005-06	2006-07	2007-08	2008-09	2009-10	2010-11	2011-12	2012-13	2013-14	2014-15	2015-16	2016-17	2017-18	2018–19	2019–20	2020–21	2021–22	2022–23	2023–24	2024–25	2025–26	2026–27
Point Number	1	2	3	4	5	6	7	8	9	10	11	12	13	14	15	16	17	18	19	20	21	22	23	24	25	26
NSW Separations (n) (Same Day and Overnight)	1323403	1347625	1364453	1415422	1481632	1523369	1527382	1555480	1598991	1629572	1682685	1737103	1803458	1840632	1886668	1961400	1918319	0	0	0	0	0	0	0	0	0
Adjust for
NSW Justice Health + Childrens	27709	26993	27402	28455	29021	29427	28816	30110	31216	47297	48304	49470	51141	51036	51299	53549	50878
Adjusted Total Separations	1295694	1320632	1337051	1386967	1452611	1493942	1498566	1525370	1567775	1582275	1634381	1687633	1752317	1789596	1835369	1907851	1867441
NSW Same Day Separations (%)	0.439	0.418	0.461	0.42	0.426	0.424	0.42	0.426	0.432	0.431	0.433	0.437	0.444	0.448	0.449	0.452	0.443				Study Time Horizon
NSW Overnight (n)	726884	768608	720670	804441	833799	860511	869168	875562	890496	900314	926694	950137	974288	987857	1.01129e+06	1.0455e+06	1.04016e+06	1071463	1091257	1111051	1130845	1150639	1170433	1190227	1210021	1229815
HNE Full Patient Pop (n) (Same Day and Overnight)				175858	182593	185786	186611	187276	193936	201403	208327	211998	217890	218431	220496	226086	225864
HNE Same Day (%)	H and NE separate	H and NE separate	H and NE separate	0.389	0.396	0.391	0.394	0.397	0.409	0.414	0.416	0.419	0.42	0.42	0.424	0.417	0.416
HNE Overnight (n)				107449	110286	113144	113086	112927	114616	118022	121663	123171	126376	126690	127006	131808	131905	134228	136142	138057	139972	141886	143801	145716	147630	149545
Source:
NSW Ministry of Health, Annual Reports, 2001-02 to 2017-18
* Data given as 'admissions'
2006-07 report contains figures for previous years.
Page 241
See below
References
2017-18	https://www.health.nsw.gov.au/annualreport/Publications/annual-report-2018.pdf				Appendix pag 240	https://www.health.nsw.gov.au/annualreport/Publications/2018/appendix.pdf
2016-17	https://www.health.nsw.gov.au/annualreport/Publications/annual-report-2017.pdf
2015-16	https://www.health.nsw.gov.au/annualreport/Publications/annual-report-2016.pdf
2014-15	https://www.health.nsw.gov.au/annualreport/Publications/annual-report-2015.pdf
2013-14	https://www.health.nsw.gov.au/publications/Publications/annualreport14/annualreport14.pdf
2012-13	https://www.health.nsw.gov.au/publications/Publications/annualreport13/annualreport13.pdf
2011-12	https://www.health.nsw.gov.au/publications/Publications/annual_report12/HealthAR_2012.pdf
2010-11	https://www.health.nsw.gov.au/publications/Publications/Annual-Report-2010-11/annualreport11.pdf
2009-10	https://www.health.nsw.gov.au/publications/Publications/Annual-Report-2009-10/annualreport10.pdf
2008-09	https://www.health.nsw.gov.au/publications/Publications/Annual-Report-2008-09/annualreport-2008-2009.pdf
2007-08	https://www.health.nsw.gov.au/publications/Publications/Annual-Report-2007-08/Annual-Report-2007-08.pdf
2006-07	https://www.health.nsw.gov.au/publications/Publications/Annual-Report-2006-07/Annual-Report-2006-07.pdf
These reports were also available - but I the necessary data was available for 2006-07
	2005-06	https://www.health.nsw.gov.au/publications/Pages/annualreport06.aspx
	2004-05	https://www.health.nsw.gov.au/publications/Publications/Annual-Report-2004-05/Annual-Report-2004-05.pdf
	2003-04	https://www.health.nsw.gov.au/publications/Pages/annualreport04.aspx
	2002-03	https://www.health.nsw.gov.au/publications/Pages/annualreport03.aspx
	2001-02	https://www.health.nsw.gov.au/publications/Pages/annualreport02.aspx
We can reference
2010-11 to 2017-18 at:	https://www.health.nsw.gov.au/annualreport/Pages/annualreport18.aspx

## Sheet: Workshops
Workshops
Note that the hired staff are expected to be able to do all the workshops
The main point of this page is to set up a look up table to calculate the number of necessary workshops for them - thereby allowing a budget of their time.
Create Lookup Tables for Workshop Costs
	The cost of one 3 hour workshop (CNC3 nurse)
a) Collate Trial Hospitals by bed capacity and number of workshops
Hospital Beds Data
Data tables: Hospital resources 2016–17: Australian hospital statistics
DOWNLOADDATA TABLES: HOSPITAL RESOURCES 2016–17: AUSTRALIAN HOSPITAL STATISTICS. FORMAT: XLSX 307KBXLSX 307Kb
https://www.aihw.gov.au/getmedia/a5c95801-198c-40d1-879b-46d7cba44597/aihw-hse-205-ahs-hospital-resources-2016-17-tables.xlsx.aspx
No-CAUTI Workshops Trial Data - Workshops by Hospital by Bed Capacity
Hospital	AIHW Reported Beds	Round up to Nearest 100	Observed Workshops
Metropolitian 1	525.9	500	4
Rural 1	324.5	300	2
Rural 2	298.6	300	2
Metropolitian 2	176.5	200	1
b) Collate a lookup table for Workshops
Use the observed workshop numbers and rounded bed numbers in 1) create a lookup table for hospital bed data in Intervention_Rollout_NSW_Hosp
Workshops: Lookup Table
(a)	(b)
Hospital Beds Look Up *	Expected Workshops (based on Observed)**
0	1
100	1
200	1
300	2
400	3
500	4
600	5
700	6
800	7
900	8
* Hospital bed data rounded to nearest 100 and looked up
** Workshop numbers based on observed workshops for respective hospitals in the trial.
Hospital Beds Source:
Data tables: Hospital resources 2016–17: Australian hospital statistics
DOWNLOADDATA TABLES: HOSPITAL RESOURCES 2016–17: AUSTRALIAN HOSPITAL STATISTICS. FORMAT: XLSX 307KBXLSX 307Kb
https://www.aihw.gov.au/getmedia/a5c95801-198c-40d1-879b-46d7cba44597/aihw-hse-205-ahs-hospital-resources-2016-17-tables.xlsx.aspx
c) Nurse Turnover rate
According to Roche (2015), the annual nurse turnover rate recently was:		0.151
10.1016/j.colegn.2014.05.002
* For Years 2 to 4
Attendees are only new staff - or 15% of staff attendees in Yr1
If Beds(n) = 0, the same fraction contribution to one joint workshop as in Year 1
ELSE = 1 workshop

## Sheet: Audits Point-Prev
Audit Costs/Point Prevalence
In a roll-out it is likely that Audits and Point prevelence surveys will include no extra budget costs
These activities are likley to be conducted by nurses already employed
This section is only necessary for a sensitivity analysis in which the Auditing and Point Prevalence is conducted by casual nurses especially hired for the activity
The activity is conducted as follows
a) Compliance Audits
Once a week for the first month of Yr 1
Then, once a year (including Yr 1, with Point Prevalence Audits)
Compliance audits are only conducted in wards with catheterised patients
Total Year 1 Audits = 5
Years 2 to 5 = 1 per year
b) Point Prevalence (monitor effectiveness)
Pre-implementation, then once a year every year (average 5 hours)
Point prevalence is conducted across all patients
Total Year 1 PP surveys = 2
Total Years 2-5 PP surveys = 2
a) Unit Casual Labour Costs
Assumption: Compliance Audits and Point Prevalence Surveys will be conducted by Registered Nurses Year 8 and above
For the sensitivity analysis, they will be casuals
Weekly Wage RN8 (No overhead)	Hourly Rate	Daily Rate (7.6 hours)	Source	(See page, Labour_Costs)
1685.1	44.3447	337.02	http://www.health.nsw.gov.au/careers/conditions/Awards/nurses.pdf	page 82
Casual Loadings, On-Costs and overheads are added in Table
b) Compliance Audits - Time per Catheterised Patient
Budget Impact Analysis will just apply the estimated average compliance auditing time - based on No-CAUTI trial observations - per catheterised patient across all hospitals.
Auditing Nurses (n)*=	1
Minutes per Patient*	2
* Based on observations in No-CAUTI trial
c) Point Prevalence Audits - Look Up Table
Given their greater labour intensity, Point Prevalence Audits will be allocated according to hospital bed capacity
Survey Nurses (n)*=	2
The 'largest' trial hospital (Metroplitian 1) has almost 500 beds (AIHW data) (based on email from M. Giles, (to R.Ling 31/01/2020) - a 'large' hospital = 1 day
A 500 bed hospital requires 2 casula RN8s for 1 working day (8 hours).
Assume a 'straight line' variation around a 500 bed hospital is 100 beds = +- 0.2 of a day.
Lookup Table
Beds (n)*	Days (n)	Round to nearest Hour*	Cost ($) (2 RN8 nurses - Casual With Overheads)
0	0.2	2	177.379
100	0.2	2	177.379
200	0.4	4	354.758
300	0.6	5	443.447
400	0.8	7	620.826
500	1	8	709.516
600	1.2	10	886.895
700	1.4	12	1064.27
800	1.6	13	1152.96
900	1.8	15	1330.34
* 0 = Less than 100			Note: The overheads are added in 12_BIA_Costs_Params
			Only relevant if done by casuals in Sensitivity Analysis
Hospital Beds
Data tables: Hospital resources 2016–17: Australian hospital statistics
DOWNLOADDATA TABLES: HOSPITAL RESOURCES 2016–17: AUSTRALIAN HOSPITAL STATISTICS. FORMAT: XLSX 307KBXLSX 307Kb
https://www.aihw.gov.au/getmedia/a5c95801-198c-40d1-879b-46d7cba44597/aihw-hse-205-ahs-hospital-resources-2016-17-tables.xlsx.aspx

## Sheet: Labour_Costs
Labour Costs
Description	Grade	Annual	Weekly	Base Case Hourly	Source
Roll Out Administrator	Clinical Nurse Consultant (Grade 3 and 2nd year thereafter)	123465	2366.2	62.2684	http://www.health.nsw.gov.au/careers/conditions/Awards/nurses.pdf
Rollout Administrative Staff	Administrative and Clerical Officer Grade 6 Service Therafter Y1	94327	1807.77	47.573	https://arp.nsw.gov.au/assets/ars/6c02e08dde/A3066796-Attachment-B-Crown-Employees-Public-Sector-Salaries-2019-Award.pdf
Compliance Auditors (Casual)	Registered Nurse Year 8 or above	87926.1	1685.1	44.3447	http://www.health.nsw.gov.au/careers/conditions/Awards/nurses.pdf
Basic Parameters	(n)
Paid Hours in a Working Week	38		http://www.health.nsw.gov.au/careers/conditions/Awards/nurses.pdf
Paid Hours in a Working Day	7.6		Derived from Above (38/5)
Paid Weeks in a Working Year	52.1786		http://www.health.nsw.gov.au/careers/conditions/Awards/nurses.pdf
On Costs (FT)	0.2151		https://www.hr.unsw.edu.au/services/salaries/oncosts.html					This On-Cost measure has a lower super annuation of 9.5% - lower than the university rate
Casual On-Cost (rate)	0.1567		https://www.hr.unsw.edu.au/services/salaries/oncosts.html
Casual Loading (rate)	0.1		http://www.health.nsw.gov.au/careers/conditions/Awards/nurses.pdf
Overhead Costs	0.275		Personal communication; HNE Finance Officer 13/12/2018

## Sheet: BIA Params
Parameters
	Catheterisation Rates	Urine Tests	Antibiotics
Pre	0.119632	0.435897	0.0769231
4 months	0.0989863	0.343373	0.060241
9 months	0.10187	0.512658	0.0886076
12 months	0.103109	0.455144	0.0790674
* Includes casual loading and on-costs

## Sheet: Labour Time Budget
No-CAUTI NSW Rollout Labour Time Budget
Total hospitals	180
Calculated total 3 hour Workshops (Yr 1)	144
Calculated total 3 hour Workshops (Yrs 2 to 5)	16
Intervention Labour
	Total Necessary Hrs Yr 1			Total Necessary Hrs Yrs 2-5
	CNC3	Administration		CNC3	Administration
	(n)	(n)		(n)	(n)
General Tasks
Intervention set up1	80	80		0	0
Organise Zoom workshops (1hrs * Workshop Number)2	144	144		32	32
Prep/Post Activity for workshop delivery (1 hr/workshop)3	144	144			16
Deliver workshops (3 hrs each)4	432			48
Distribute promotional material (equivalent to one hour per week)5		52		0	0
Ongoing admin and reporting to MOH (2 days/ week) 6	793	793		793	793
Hospital Liaison (2 days/ week)7*	793	397		397	397
Contingency time: 4 hrs per week (half a day/week)	192	192		192	192
Totals	2578	1802		1462	1430
Approximate Full Time Equivalent over one year8	1.4	1		0.8	0.8
1Set up of the operation - includes creation of ZOOM version of workshops.
2Arranging workshops. CNC3 and Admin needs to work with getting hospital co-operation and doing logistics
3Set up, paperwork, break down
4CNC3 delivers workshops - arguably the admin person might also attend some (to assist etc)
5If email were organised to each hospital, to the appropriate person, perhaps with a follow up call or email, there could be one week of work.
6Assuming that the admin person might be required at any time through this
7Making contact with key persons across the hospitals and LHDs.
8One year full time hours (7.6 per day, 5 days per week, 48 working days)
Reference Table: Hours	hrs
1 year of hrs for 1 staff member (48 week year)	1982.79
Part-Time load (Just for reference)
0.8 Year (4 days per week)	1586.23
0.6 Year (3 days per week)	1189.67
0.4 Year (2 days per week)	793.114
0.2 Year (1 day week)	396.557

## Sheet: Model NSW
Rates Model NSW																			Parameter Post Intervention Model
			Int Catheterisations	Int Catheterisations (cum)	Int Pops		Int Rates	Int Rates Cum	IntUrineTests	IntUrineTests Cum	IntUrineTestRates	IntUrineTestRatesCum	IntAntibiotics	IntAntibioticsCujm	IntAntibioticsRates	IntAntibioticsRatesCum			Post Intervention Months	Catheterisations	Catheterisations (cum)	Pops	Pops (cum)	Catheterisation Rates	Catheterisation Rates (cum)	Urine Tests	Urine Tests (cum)	UrineTest Rates	Urine Test Rates (cum)	Antibiotics	Antibiotics (cum)	Antibiotics Rates	Antibiotics Rates (cum)
		-1	195	195	1630	1630	0.119632	0.119632	85	85	0.435897	0.435897	15	15	0.0769231	0.0769231			1	181	181	1673	1673	0.108189	0.108189	68	68	0.375691	0.375691	12	12	0.0662983	0.0662983
		4	166	361	1677	3307	0.0989863	0.109162	57	142	0.343373	0.393352	10	25	0.060241	0.0692521			2	175	356	1679	3352	0.104229	0.106205	62	130	0.354286	0.365169	11	23	0.0628571	0.0646067
		9	158	519	1551	4858	0.10187	0.106834	81	223	0.512658	0.429672	14	39	0.0886076	0.0751445			3	170	526	1681	5033	0.10113	0.10451	58	188	0.341176	0.357414	10	33	0.0588235	0.0627376
																			4	166	692	1677	6710	0.0989863	0.10313	57	245	0.343373	0.354046	10	43	0.060241	0.0621387
																			5	163	855	1666	8376	0.0978391	0.102077	58	303	0.355828	0.354386	10	53	0.0613497	0.0619883
																			6	160	1015	1647	10023	0.0971463	0.101267	60	363	0.375	0.357635	11	64	0.06875	0.0630542
																			7	159	1174	1622	11645	0.0980271	0.100816	65	428	0.408805	0.364566	11	75	0.0691824	0.0638842
																			8	158	1332	1590	13235	0.0993711	0.100642	72	500	0.455696	0.375375	12	87	0.0759494	0.0653153
																			9	158	1490	1551	14786	0.10187	0.100771	81	581	0.512658	0.389933	14	101	0.0886076	0.0677852
																			10	159	1649	1505	16291	0.105648	0.101222	92	673	0.578616	0.408126	16	117	0.100629	0.0709521
																			11	161	1810	1452	17743	0.110882	0.102012	105	778	0.652174	0.429834	18	135	0.111801	0.0745856
																			12	163	1973	1392	19135	0.117098	0.103109	120	898	0.736196	0.455144	21	156	0.128834	0.0790674
									STATA Outputs (for checking and precision)
									Post_Month2	0.42
									Post_Month	-7.06
									_cons	187.52
									Post_Monthp2	-3.46
									Month	19.78
									_cons	1653.2
									Post_Monthp2	1.04
									Post_Month	-8.72
									_cons	75.24
									Post_Monthp2	0.18
									Post_Month	-1.54
									_cons	13.28
									Note STATA's values were rendered to the same number of decimal places as EXCEL's

[truncated: 8 more sheets: Model Metro, Model Non-Metro, Model Weights, Table Metro, Table non-Metro, Trial Antibiotics, Sensitivity Analyses, Literature Review]
